# Supplementary material for: Preparation of Amphiphilic Chitosan-Loaded Bentonite Adsorbent and Its Performance in Removing Organic Matter from Coking Wastewater
Source: Polymers (Basel). 2023 Mar 22;15(6):1588. doi: 10.3390/polym15061588 (PMC10055804; doi:10.3390/polym15061588)
Supplement: Supplementary file 1 [file polymers-15-01588-s001.zip]

Archive with 3 entries (3 files):
- C18CS-BT treated coking wastewater.pdf
- Raw Wastewater.pdf
- supplementary material.pdf
